# Supplementary material for: Mitochondrial redox adaptations enable alternative aspartate synthesis in SDH-deficient cells
Source: eLife. 2023 Mar 8;12:e78654. doi: 10.7554/eLife.78654 (PMC10027318; doi:10.7554/eLife.78654)
Supplement: Figure 3—source data 1. [file elife-78654-fig3-data1.zip]

Archive with 2 entries (2 files):
- Figure 3-source data.xlsx
- __MACOSX/._Figure 3-source data.xlsx
